# Supplementary material for: Tungiasis Stigma and Control Practices in a Hyperendemic Region in Northeastern Uganda
Source: Trop Med Infect Dis. 2023 Mar 30;8(4):206. doi: 10.3390/tropicalmed8040206 (PMC10144114; doi:10.3390/tropicalmed8040206)
Supplement: Supplementary file 1 [file tropicalmed-08-00206-s001.zip]

Archive with 1 entries (1 files):
- tropicalmed-2314766-supplementary.pdf
